# Supplementary material for: A bacteria-based carbon sequestration and waste recycling system
Source: Sci Rep. 2022 Jun 28;12:10236. doi: 10.1038/s41598-022-14239-1 (PMC9240062; doi:10.1038/s41598-022-14239-1)
Supplement: Supplementary file 3 — Supplementary Table 1. [file 41598_2022_14239_MOESM3_ESM.xlsx]

## Sheet: Sheet1
		Supplementary Table 1. Prediction data for commercialization
		CO2 conversion rate	69.703	g/L/D
			27.8812	Ton/400m3/D
			10176.6	Ton/400m3/year
		Reactor size	500	m3
		Working rate	80	%
		Working volume	400	m3
		Specific growth rate	2	1/day
		Cell concentration	20	g/L
			20	kg/m3
		Cell production rate	40	kg/m3/D
			16	ton/D
			0.666667	ton/hr
		Sulphur consumption	53.3333	g/L
			53.3333	kg/m3
		Sulphur consumption rate	106.667	kg/m3/D
			42.6667	ton/D
			1.77778	ton/hr
			15573.3	ton/year
		SO4 production rate	5.33333	ton/hr
		NH4OH consumption rate	3.88889	ton/hr
			34066.7	ton/year
		(NH4)2SO4 production rate	7.33333	ton/hr
			64240	ton/year
		Converting cells to CO2
		1. To determine the Acidithiobacillus sp. cell formula
		element	wt %	MW	mol수
		N	10.7	14	0.764286
		C	48.8	12	4.06667
		H	7	1	7
		O	27.5	16	1.71875
		=> C4H7O2N
		2. To determine converting index
		1.74257	g CO2/ g cell
			MW	mol/g	mol CO2	g CO2/g cell
		C4H7O2N	101	0.00990099	0.039604	1.74257
